# Supplementary material for: An inflammation‐associated ferroptosis signature optimizes the diagnosis, prognosis evaluation and immunotherapy options in hepatocellular carcinoma
Source: J Cell Mol Med. 2023 May 30;27(13):1820–35. doi: 10.1111/jcmm.17780 (PMC10315780; doi:10.1111/jcmm.17780)
Supplement: Supplementary file 1 — Table S1. [file JCMM-27-1820-s001.xlsx]

## Sheet: Sheet1
Tag	logFC	AveExpr	t	P.Value	adj.P.Val	B
COLCA2	1.08102	1.02276	12.1097	1.20281e-28	1.51096e-24	54.1317
ANLN	1.06471	1.37026	10.8863	4.05303e-24	2.88777e-21	43.7918
LAMC1	1.14635	3.9315	10.8232	6.83808e-24	4.3739e-21	43.2734
DDR1	1.45714	1.82479	10.7826	9.57434e-24	5.63779e-21	42.9399
CENPF	1.02529	1.41966	10.6859	2.12439e-23	1.02641e-20	42.1501
ECT2	1.00058	1.57178	10.3241	4.06319e-22	1.14273e-19	39.2269
ACSM2A	-1.75371	3.88703	-10.2876	5.456e-22	1.40832e-19	38.935
ATP1A1	1.07123	5.80909	10.1412	1.76927e-21	3.92217e-19	37.7702
SLC27A5	-1.9858	4.74157	-10.1073	2.3204e-21	4.84916e-19	37.5018
SOX4	1.45336	2.31267	10.0747	3.00938e-21	5.90685e-19	37.2444
NCK2	1.2541	2.59314	9.64645	8.79246e-20	1.02586e-17	33.9051
DCXR	-1.56323	7.50969	-9.56305	1.67996e-19	1.78844e-17	33.2647
HNF1B	1.09516	1.85303	9.55205	1.82929e-19	1.92566e-17	33.1805
ACSM2B	-1.60293	4.36511	-9.46258	3.64868e-19	3.4205e-17	32.4978
WNK2	1.04051	0.665682	9.33054	1.00379e-18	8.24449e-17	31.4973
SOX9	1.53342	2.65885	9.29185	1.34813e-18	1.06288e-16	31.2058
DSG2	1.29194	2.34245	9.21675	2.38474e-18	1.73832e-16	30.6421
HAAO	-1.15959	5.14107	-9.21188	2.47435e-18	1.7898e-16	30.6056
MYRF	1.00472	2.4137	9.15923	3.68438e-18	2.50179e-16	30.2122
APOC1	-1.3913	11.1731	-9.06968	7.22769e-18	4.57786e-16	29.5465
BICC1	1.29221	1.4749	9.05136	8.29223e-18	5.1653e-16	29.4108
ADAM9	1.00078	2.2586	8.98303	1.38203e-17	8.0624e-16	28.9062
TNFRSF21	1.23436	2.8067	8.97599	1.45654e-17	8.4189e-16	28.8544
DBN1	1.19283	2.19614	8.94334	1.85746e-17	1.04167e-15	28.6142
DCDC2	1.56691	1.95328	8.91733	2.25349e-17	1.21495e-15	28.4234
ACSM5	-1.69353	3.58909	-8.84485	3.85467e-17	1.96307e-15	27.8933
HIF1A	1.00195	3.44631	8.83144	4.25556e-17	2.14119e-15	27.7956
RBP4	-1.55446	11.1287	-8.82491	4.46581e-17	2.2203e-15	27.748
SRC	1.04936	2.25506	8.74914	7.7981e-17	3.61475e-15	27.1978
TOP2A	1.25807	2.51996	8.73627	8.56983e-17	3.91552e-15	27.1046
FBLIM1	1.03606	2.38895	8.70059	1.1127e-16	4.88734e-15	26.8469
PKM	1.43244	3.66373	8.68531	1.24416e-16	5.38935e-15	26.7367
FOXM1	1.03496	1.86945	8.67981	1.29512e-16	5.58444e-15	26.6971
TMEM51	1.03513	1.734	8.65513	1.55053e-16	6.4854e-15	26.5194
TMEM132A	1.01553	1.11621	8.64277	1.69668e-16	7.02651e-15	26.4305
EPCAM	2.29698	2.01345	8.55902	3.1157e-16	1.1957e-14	25.8309
HMGA1	1.14876	4.79431	8.5542	3.2263e-16	1.2269e-14	25.7965
TUBA1B	1.05475	4.45879	8.52216	4.06641e-16	1.50471e-14	25.5682
CTNND2	1.09909	0.777986	8.51525	4.27397e-16	1.56987e-14	25.519
ELOVL7	1.08953	1.11047	8.4736	5.76852e-16	2.04316e-14	25.2233
GAL3ST1	1.5003	1.78442	8.44915	6.87572e-16	2.39039e-14	25.0501
PCK2	-1.21251	6.03036	-8.4186	8.55859e-16	2.91363e-14	24.8342
RBP5	-1.42128	5.45825	-8.37037	1.20789e-15	3.97907e-14	24.4944
CD14	-1.19715	6.95182	-8.34927	1.40386e-15	4.56478e-14	24.3462
TPX2	1.1079	2.82905	8.26603	2.53419e-15	7.71229e-14	23.7639
LDHD	-1.10425	4.65273	-8.21604	3.60648e-15	1.06183e-13	23.4162
CCNB1	1.07834	2.88502	8.18027	4.63802e-15	1.33121e-13	23.1683
GLYAT	-1.91271	3.28436	-8.17527	4.80368e-15	1.37249e-13	23.1337
PLPP2	1.34468	1.31863	8.13485	6.37737e-15	1.77333e-13	22.8545
LAPTM4B	1.27575	4.71668	8.11534	7.30926e-15	1.99606e-13	22.7201
PFKFB3	1.19106	2.14108	8.09299	8.54345e-15	2.29977e-13	22.5664
LINC01485	-1.79547	3.85496	-8.08086	9.29671e-15	2.48303e-13	22.4832
ELF3	1.06926	3.36588	8.06917	1.00855e-14	2.67287e-13	22.4029
TTC36	-1.74765	2.32813	-8.04577	1.18672e-14	3.10791e-13	22.2427
SPINT1	1.65623	1.83173	7.93514	2.54995e-14	6.17196e-13	21.4895
MYBL2	1.35366	2.49941	7.91058	3.0189e-14	7.18248e-13	21.3233
ADH1B	-2.03623	6.52478	-7.89753	3.30182e-14	7.77702e-13	21.2351
ASPDH	-1.51569	3.79708	-7.8152	5.79599e-14	1.30016e-12	20.6812
SLC38A1	1.05093	1.87041	7.79839	6.49856e-14	1.44401e-12	20.5686
C8A	-1.43415	5.76369	-7.79614	6.5986e-14	1.46325e-12	20.5536
SLC10A1	-2.12579	4.54659	-7.70316	1.23844e-13	2.57429e-12	19.9341
HPR	-1.80555	6.49441	-7.70241	1.24472e-13	2.58591e-12	19.9292
RAP1GAP	1.12523	2.75102	7.68972	1.35578e-13	2.78593e-12	19.8451
MAPK13	1.0456	1.34113	7.65597	1.70128e-13	3.42858e-12	19.6218
NDRG1	1.09435	4.04148	7.64383	1.84566e-13	3.69976e-12	19.5417
TAT	-2.33933	5.47688	-7.61145	2.29258e-13	4.51818e-12	19.3284
KIF12	1.15933	2.70683	7.5759	2.90671e-13	5.58604e-12	19.0951
FGFR3	1.06448	3.5725	7.53667	3.77348e-13	7.08204e-12	18.8385
HAO1	-1.40088	5.95574	-7.49289	5.04378e-13	9.15607e-12	18.5533
CYP8B1	-2.21547	4.44436	-7.48562	5.29207e-13	9.55157e-12	18.506
C3P1	-1.47696	3.32236	-7.47451	5.69507e-13	1.01911e-11	18.4339
MAL2	1.19401	3.98806	7.44427	6.95178e-13	1.23113e-11	18.238
HP	-1.96243	9.19495	-7.43896	7.19884e-13	1.27091e-11	18.2036
CA9	1.5853	1.19641	7.42772	7.75122e-13	1.35551e-11	18.131
RDH16	-1.71141	4.3257	-7.41146	8.62497e-13	1.49719e-11	18.0261
KRT19	1.67343	1.55505	7.39494	9.61196e-13	1.64803e-11	17.9196
PIPOX	-1.16543	5.74929	-7.33552	1.4172e-12	2.34249e-11	17.5382
MACROH2A2	1.22003	2.55711	7.33225	1.44768e-12	2.38762e-11	17.5173
CD24	1.87234	4.20508	7.33207	1.44946e-12	2.38951e-11	17.5161
MARCKSL1	1.01064	4.93481	7.31193	1.65239e-12	2.68414e-11	17.3874
AZGP1	-1.38677	7.42901	-7.30685	1.70779e-12	2.7646e-11	17.355
CDO1	-1.37046	5.64942	-7.29711	1.81934e-12	2.92882e-11	17.2929
PCK1	-1.94756	5.23096	-7.26935	2.17806e-12	3.43811e-11	17.1162
UBE2C	1.18657	3.09601	7.26204	2.28357e-12	3.58428e-11	17.0697
C12orf75	1.13282	1.85447	7.21296	3.13445e-12	4.7882e-11	16.7588
UGT2B10	-1.72396	5.46673	-7.19782	3.45509e-12	5.22297e-11	16.6632
QSOX1	1.3117	2.59118	7.1736	4.0363e-12	6.01709e-11	16.5106
ECHDC3	-1.18121	4.67661	-7.16892	4.15931e-12	6.17847e-11	16.4811
DCXR-DT	-1.06082	1.94214	-7.1534	4.59389e-12	6.76007e-11	16.3836
TCEAL9	1.12548	3.93643	7.10775	6.14814e-12	8.86716e-11	16.0976
CXCL5	1.07308	0.648692	7.10673	6.18835e-12	8.91832e-11	16.0912
MMP7	1.40068	1.41655	7.06906	7.86266e-12	1.11312e-10	15.8563
LAD1	1.41928	3.68618	7.04743	9.01807e-12	1.26764e-10	15.7218
IGF2BP2	1.02074	1.69018	7.04126	9.3769e-12	1.31416e-10	15.6836
CCND2P1	-1.23485	2.42788	-7.01649	1.09656e-11	1.51152e-10	15.53
SEL1L3	1.04772	1.91581	7.01547	1.10366e-11	1.51798e-10	15.5237
ETNPPL	-1.40536	3.49793	-7.0086	1.15252e-11	1.58057e-10	15.4812
SERPINC1	-1.84551	9.63459	-6.98533	1.33445e-11	1.809e-10	15.3375
GLYATL1	-1.20441	3.23311	-6.98126	1.36905e-11	1.85079e-10	15.3124
CYP4F2	-1.40079	4.12301	-6.97238	1.44754e-11	1.95107e-10	15.2578
SLC6A8	1.15989	1.86187	6.94438	1.7255e-11	2.29292e-10	15.0855
HPD	-2.32676	7.23916	-6.91744	2.04212e-11	2.67034e-10	14.9204
SLC34A2	1.0312	0.586143	6.90512	2.20532e-11	2.85994e-10	14.845
RTP3	-1.49846	3.52369	-6.8522	3.06498e-11	3.87998e-10	14.5225
GYS2	-1.35605	2.84118	-6.82939	3.53e-11	4.40357e-10	14.3841
CYP4A22	-1.26431	3.59509	-6.80701	4.05367e-11	4.994e-10	14.2486
PYCR1	1.26985	2.2015	6.7515	5.70414e-11	6.84844e-10	13.914
NR1I3	-1.22579	3.48768	-6.74766	5.84002e-11	6.99354e-10	13.891
CCL16	-1.5479	4.68871	-6.74201	6.04573e-11	7.21011e-10	13.8571
LINC01702	-1.39149	2.72881	-6.73533	6.29831e-11	7.48763e-10	13.817
NRSN2	1.00227	1.95708	6.73126	6.45727e-11	7.66694e-10	13.7926
TMC4	1.20547	1.42734	6.71511	7.12755e-11	8.39403e-10	13.6959
PFKFB1	-1.04378	2.56344	-6.71026	7.34189e-11	8.62758e-10	13.6669
SPHK1	1.12268	1.59301	6.63233	1.17917e-10	1.33288e-09	13.2031
G6PD	1.04474	2.98957	6.62258	1.25088e-10	1.40761e-09	13.1454
PRR15L	1.19604	1.62846	6.62226	1.25327e-10	1.40945e-09	13.1435
B3GNT3	1.22054	2.01109	6.61346	1.32173e-10	1.47982e-09	13.0914
SUSD4	1.04722	1.56412	6.60943	1.3543e-10	1.5109e-09	13.0676
TCEAL8	1.03833	4.09255	6.59188	1.50553e-10	1.66483e-09	12.9641
TRNP1	1.26455	2.5358	6.57651	1.65146e-10	1.81027e-09	12.8735
SLC51A	-1.22601	3.22756	-6.56578	1.76156e-10	1.92367e-09	12.8104
ST14	1.15377	3.03142	6.49871	2.63171e-10	2.78592e-09	12.4178
LAMA5-AS1	-1.0519	1.9947	-6.49736	2.65301e-10	2.80689e-09	12.4099
HKDC1	1.10121	2.77856	6.48752	2.81321e-10	2.95811e-09	12.3526
MASP2	-1.31305	4.72393	-6.48252	2.89822e-10	3.04071e-09	12.3235
CYP2A6	-2.50707	5.41313	-6.47801	2.97698e-10	3.11813e-09	12.2973
CDC20	1.05251	2.77902	6.47793	2.97843e-10	3.11879e-09	12.2968
ANG	-1.13318	7.42348	-6.44523	3.61645e-10	3.74113e-09	12.1071
ISYNA1	1.0109	2.36197	6.44411	3.64048e-10	3.76186e-09	12.1006
PRAP1	-1.47915	7.57776	-6.43371	3.87176e-10	3.97795e-09	12.0404
SEC14L2	-1.14786	3.88178	-6.41273	4.38294e-10	4.45817e-09	11.9192
MOGAT2	-1.12973	2.03177	-6.38394	5.19337e-10	5.23168e-09	11.7534
LOXL4	1.17093	2.31803	6.36331	5.86258e-10	5.848e-09	11.635
CES2	-1.09454	6.08813	-6.35144	6.28521e-10	6.22508e-09	11.567
ITIH1	-1.19688	7.8394	-6.34813	6.40817e-10	6.33521e-09	11.5481
F12	-1.26895	6.77857	-6.34618	6.48164e-10	6.39777e-09	11.537
APOF	-1.46262	3.97315	-6.31533	7.76274e-10	7.58875e-09	11.3608
SLC22A1	-1.93836	4.40798	-6.30122	8.42813e-10	8.19882e-09	11.2805
APOA5	-1.4154	5.86455	-6.28429	9.30054e-10	8.97797e-09	11.1843
VIL1	1.19555	2.46578	6.28387	9.32358e-10	8.99791e-09	11.1819
ALDH1L1	-1.40272	4.28868	-6.28286	9.37813e-10	9.04824e-09	11.1762
HSD17B6	-1.43121	6.60187	-6.27823	9.63408e-10	9.2833e-09	11.1499
ADH1A	-1.46684	6.47961	-6.25751	1.08644e-09	1.03734e-08	11.0326
AKR7A3	-1.3491	4.30982	-6.23687	1.22426e-09	1.15971e-08	10.916
DUSP9	1.23688	2.05898	6.20495	1.47175e-09	1.37322e-08	10.7363
CYP4A11	-1.34458	5.33216	-6.16703	1.82989e-09	1.68116e-08	10.5238
PRAME	1.01981	0.797063	6.16232	1.8799e-09	1.72184e-08	10.4975
FBP1	-1.21811	6.30827	-6.15642	1.9445e-09	1.77693e-08	10.4646
FTCD	-1.27316	5.76541	-6.15168	1.99796e-09	1.82401e-08	10.4381
PLG	-1.26579	6.83266	-6.12775	2.29047e-09	2.06999e-08	10.3049
ITIH3	-1.13627	7.53862	-6.10784	2.56548e-09	2.29978e-08	10.1943
C8B	-1.0289	6.25322	-6.09794	2.714e-09	2.4214e-08	10.1394
GPT	-1.00154	4.65838	-6.08231	2.96569e-09	2.62359e-08	10.053
CYP2C9	-1.53836	5.71281	-6.04436	3.67565e-09	3.19171e-08	9.84376
AQP9	-1.67161	5.66402	-6.04099	3.74616e-09	3.24622e-08	9.82524
SFRP5	1.10622	0.832584	6.03221	3.93627e-09	3.39845e-08	9.777
IGSF23	-1.0726	2.83633	-5.99888	4.74721e-09	4.0203e-08	9.59448
MAT1A	-1.0378	7.20907	-5.98518	5.12617e-09	4.32278e-08	9.51966
HPX	-1.291	8.44201	-5.97665	5.37662e-09	4.52284e-08	9.47319
APOC3	-1.52804	11.1125	-5.97489	5.42987e-09	4.56254e-08	9.46359
ANXA13	1.1006	2.0922	5.95164	6.18241e-09	5.13987e-08	9.33718
IER3	1.03175	3.94542	5.94899	6.27456e-09	5.21073e-08	9.32277
PRODH2	-1.02471	4.28541	-5.9479	6.31294e-09	5.24145e-08	9.31683
GSTA1	-1.71407	7.92643	-5.93283	6.86528e-09	5.6589e-08	9.23515
CXCL8	1.13197	1.91448	5.88765	8.81946e-09	7.12934e-08	8.9913
FETUB	-1.45663	4.23623	-5.86374	1.0064e-08	8.05249e-08	8.86283
CXCL1	1.19166	1.61646	5.85963	1.02945e-08	8.2125e-08	8.84079
CFHR4	-1.15053	2.86114	-5.85319	1.06656e-08	8.48162e-08	8.80633
APOC1P1	-1.39829	4.45783	-5.83582	1.17345e-08	9.2613e-08	8.7134
SGCE	1.00283	2.54135	5.83534	1.17657e-08	9.28199e-08	8.71082
LINC01018	-1.29579	2.45501	-5.81136	1.34178e-08	1.048e-07	8.583
PON1	-1.33313	5.78807	-5.80544	1.38597e-08	1.07939e-07	8.55147
LINC00844	-1.52416	2.63036	-5.80061	1.42306e-08	1.10599e-07	8.52579
CCL20	1.40682	3.52439	5.79449	1.47141e-08	1.14004e-07	8.49329
A1BG	-1.02432	3.91508	-5.78651	1.53692e-08	1.18594e-07	8.45093
MFSD2A	-1.24836	2.14907	-5.77742	1.61499e-08	1.23981e-07	8.40275
CYP2C8	-1.52284	5.41321	-5.72956	2.09421e-08	1.58351e-07	8.15012
C6	-1.15476	4.84834	-5.71663	2.24588e-08	1.68973e-07	8.08216
CYP2B6	-1.22159	3.65546	-5.64478	3.30474e-08	2.40755e-07	7.70689
CPN2	-1.00418	5.68206	-5.62766	3.62125e-08	2.62393e-07	7.61807
ADH4	-1.88455	6.06446	-5.61437	3.88722e-08	2.80156e-07	7.54925
CYP2A7	-1.52465	2.0852	-5.60684	4.04617e-08	2.90889e-07	7.51034
INSIG1	-1.0075	6.40355	-5.59236	4.36986e-08	3.11781e-07	7.43563
GGT1	1.01654	2.93419	5.57488	4.79422e-08	3.39934e-07	7.34567
TESC	1.22088	2.56981	5.57183	4.8723e-08	3.44821e-07	7.32999
AFM	-1.22582	5.11012	-5.57017	4.91541e-08	3.47481e-07	7.32144
KNG1	-1.14557	8.63362	-5.51324	6.63613e-08	4.59132e-07	7.03022
CTH	-1.07906	3.76521	-5.43089	1.01996e-07	6.86394e-07	6.6135
S100A14	1.2801	2.98469	5.42764	1.03725e-07	6.97409e-07	6.59721
ALDOB	-1.52233	9.2609	-5.40479	1.16754e-07	7.786e-07	6.48255
SPINT2	1.05499	1.71881	5.39644	1.21901e-07	8.09938e-07	6.44075
OTC	-1.26996	5.00386	-5.3926	1.24341e-07	8.24986e-07	6.42156
F9	-1.35829	4.94876	-5.35979	1.47215e-07	9.63857e-07	6.258
AGXT	-1.21851	7.21592	-5.35713	1.49234e-07	9.76736e-07	6.24481
UGT2B7	-1.26493	5.77978	-5.34681	1.57347e-07	1.02538e-06	6.19355
AKR1C4	-1.13676	5.92788	-5.34149	1.61695e-07	1.05081e-06	6.16716
SAA4	-1.28779	5.89286	-5.33852	1.64172e-07	1.06525e-06	6.15244
MT1X	-1.35783	4.68775	-5.32806	1.73192e-07	1.11954e-06	6.10066
DPYS	-1.07149	5.15817	-5.28395	2.16821e-07	1.37933e-06	5.88323
HSD11B1	-1.74711	5.60215	-5.27325	2.2891e-07	1.44938e-06	5.83073
SLC28A1	-1.00967	2.70408	-5.25934	2.45616e-07	1.54813e-06	5.76259
CFHR3	-1.22796	3.52731	-5.254	2.52332e-07	1.58754e-06	5.7365
GNMT	-1.32773	4.64879	-5.21506	3.07037e-07	1.90434e-06	5.54675
IGFBP2	-1.19986	5.52591	-5.16691	3.90693e-07	2.38131e-06	5.31388
PEG10	1.53794	2.42601	5.11324	5.0999e-07	3.04491e-06	5.0565
SDS	-1.78513	4.91592	-5.08391	5.89393e-07	3.47115e-06	4.9168
MT2A	-1.14355	7.02819	-5.05835	6.68247e-07	3.9014e-06	4.79563
SERPINA11	-1.16395	5.56984	-5.05774	6.7024e-07	3.91183e-06	4.79276
SLC13A5	-1.05987	3.99663	-4.9958	9.06635e-07	5.16905e-06	4.50138
APOA1	-1.43549	11.1149	-4.99125	9.26862e-07	5.27241e-06	4.48011
HRG	-1.55664	7.27174	-4.98934	9.35495e-07	5.31831e-06	4.47117
GSTA2	-1.62646	4.76877	-4.96657	1.04447e-06	5.88633e-06	4.36496
CPS1	-1.4853	5.71671	-4.94681	1.1489e-06	6.4354e-06	4.27314
THRSP	-1.55009	3.12531	-4.93842	1.19618e-06	6.67644e-06	4.23429
GCGR	-1.09293	2.26892	-4.906	1.39743e-06	7.71741e-06	4.08452
HMGCS2	-1.00524	8.14067	-4.86454	1.70272e-06	9.25157e-06	3.89431
CLDN4	1.08092	1.92716	4.86148	1.72766e-06	9.37083e-06	3.88032
ACSL4	1.1594	4.37131	4.82586	2.04494e-06	1.09624e-05	3.71812
TTR	-1.25323	8.77159	-4.78652	2.46062e-06	1.30057e-05	3.5402
HJV	-1.05529	5.68079	-4.7593	2.7947e-06	1.46239e-05	3.41785
COL1A1	1.07647	4.37903	4.75845	2.80573e-06	1.46775e-05	3.41406
FNDC5	-1.01241	2.03698	-4.68564	3.93256e-06	2.01198e-05	3.08985
ARG1	-1.1696	6.44529	-4.68193	4.00033e-06	2.0436e-05	3.07345
COL3A1	1.02062	4.45112	4.67585	4.11372e-06	2.09641e-05	3.04663
SPP1	1.74087	5.49685	4.63734	4.90804e-06	2.47278e-05	2.87727
SULT2A1	-1.22237	6.91397	-4.63151	5.04047e-06	2.53341e-05	2.85174
ADH1C	-1.48713	6.2835	-4.62641	5.15925e-06	2.58897e-05	2.8294
CES1	-1.05715	8.59044	-4.61595	5.41111e-06	2.70204e-05	2.78371
IFI27	-1.20832	4.4644	-4.61452	5.44636e-06	2.7182e-05	2.77748
BHMT	-1.23691	5.01122	-4.49331	9.39912e-06	4.51344e-05	2.25494
CYP3A4	-1.86696	4.75284	-4.4922	9.44574e-06	4.53352e-05	2.2502
FMO3	-1.00368	5.71915	-4.49185	9.46049e-06	4.53887e-05	2.24871
UGT2B15	-1.17662	5.84241	-4.43883	1.19657e-05	5.64731e-05	2.0241
APOA2	-1.24357	12.591	-4.41537	1.32664e-05	6.21527e-05	1.9255
AHSG	-1.23845	9.26765	-4.30348	2.15703e-05	9.72481e-05	1.46166
SLC25A47	-1.31005	3.8531	-4.26582	2.53471e-05	0.000112938	1.30792
AFP	1.53513	2.96986	4.1588	3.98342e-05	0.000171584	0.877833
SAA1	-1.61462	7.06129	-4.08068	5.50776e-05	0.000231425	0.570184
HAO2	-1.06511	3.14485	-4.07292	5.68644e-05	0.000238137	0.5399
KRT23	1.01214	2.11231	4.03956	6.51883e-05	0.000269699	0.410378
HSD17B13	-1.29874	3.38318	-3.95581	9.14874e-05	0.000368118	0.0894958
SPP2	-1.03729	4.64879	-3.77448	0.000186801	0.000707658	-0.584082
LINC01554	-1.0548	2.33127	-3.75374	0.000202339	0.000760861	-0.659267
H19	1.31949	4.15962	3.73454	0.0002178	0.000813401	-0.728517
IGF2	1.54374	4.31383	3.61701	0.000339549	0.00122382	-1.14527
GSTM1	-1.01349	1.98923	-3.52783	0.000471905	0.00165173	-1.45321
MT1E	-1.01505	4.56817	-3.40579	0.000732387	0.00246342	-1.86294
DEFB1	1.14982	5.89203	3.38223	0.000796091	0.00265759	-1.94049
GPC3	1.08535	6.2455	3.20416	0.00147259	0.00461992	-2.51014
SAA2	-1.08589	4.08131	-3.16257	0.00169348	0.0052441	-2.639
SPINK1	1.25531	5.11981	3.13557	0.00185286	0.00569134	-2.7218
C9	-1.00672	4.28391	-2.88738	0.00411369	0.011552	-3.45129
