# Supplementary material for: An inflammation‐associated ferroptosis signature optimizes the diagnosis, prognosis evaluation and immunotherapy options in hepatocellular carcinoma
Source: J Cell Mol Med. 2023 May 30;27(13):1820–35. doi: 10.1111/jcmm.17780 (PMC10315780; doi:10.1111/jcmm.17780)
Supplement: Supplementary file 2 — Table S2. [file JCMM-27-1820-s002.xlsx]

## Sheet: Sheet1
Tag	logFC	AveExpr	t	P.Value	adj.P.Val	B
ECT2	1.3113	1.57178	17.0023	2.82296e-48	2.65966e-44	99.0324
DEPDC1B	1.25569	1.08623	16.725	3.9913e-47	3.00832e-43	96.396
RCC2	1.20384	3.47178	16.5975	1.34658e-46	7.2496e-43	95.1857
BUB1B	1.13092	1.12824	16.3802	1.06759e-45	5.02914e-42	93.1253
ANLN	1.29719	1.37026	16.0723	1.98826e-44	6.81179e-41	90.2151
MPZL1	1.06655	3.26298	15.7626	3.73606e-43	9.38648e-40	87.2963
PLXNA1	1.01878	1.43548	15.663	9.56927e-43	2.12134e-39	86.3605
BUB1	1.01448	1.11567	15.5646	2.42189e-42	4.34625e-39	85.4366
SLC27A5	-2.48535	4.74157	-15.2814	3.48279e-41	4.70055e-38	82.7843
NCAPH	1.12751	1.32224	15.2811	3.49243e-41	4.70055e-38	82.7816
DLGAP5	1.11343	1.24555	14.9074	1.15779e-39	8.72653e-37	79.2988
PKM	1.98607	3.66373	14.7957	3.28507e-39	2.27769e-36	78.2615
MCM6	1.23829	2.88549	14.7574	4.69195e-39	2.94701e-36	77.907
CEP55	1.05335	1.01013	14.7441	5.31448e-39	3.23034e-36	77.783
MAPRE1	1.04919	4.04549	14.7266	6.25416e-39	3.74118e-36	77.6211
NCAPD2	1.13354	2.29911	14.7212	6.57973e-39	3.87444e-36	77.5706
TUBA1C	1.156	3.03055	14.7062	7.56471e-39	4.3859e-36	77.4319
GTSE1	1.01708	1.02976	14.6631	1.12982e-38	6.35497e-36	77.0329
SPRING1	1.00764	1.6872	14.6427	1.36606e-38	7.5708e-36	76.844
PLK1	1.27651	1.53808	14.5267	4.01325e-38	1.99005e-35	75.7722
CDK4	1.09746	3.67013	14.5113	4.62809e-38	2.26512e-35	75.6305
CDCA8	1.31512	1.90295	14.5078	4.78057e-38	2.30975e-35	75.5982
MMD	1.25129	2.45258	14.4802	6.17363e-38	2.87234e-35	75.3439
TRIP13	1.0903	1.18007	14.4332	9.54997e-38	4.18489e-35	74.9101
KIF2C	1.34228	1.62588	14.4182	1.09725e-37	4.64618e-35	74.772
KIF11	1.00443	1.31477	14.3752	1.63307e-37	6.54722e-35	74.3765
CENPF	1.18098	1.41966	14.3378	2.31015e-37	8.97527e-35	74.0316
LIMK1	1.03962	1.66392	14.3332	2.40854e-37	9.26206e-35	73.9901
PRR11	1.01782	1.17385	14.3233	2.6408e-37	9.85358e-35	73.8986
SPINDOC	1.02476	1.88199	14.2358	5.92407e-37	2.02959e-34	73.0951
BAK1	1.10222	2.81812	14.1811	9.819e-37	3.18999e-34	72.5927
DNMT1	1.04222	2.17325	14.1563	1.23347e-36	3.87373e-34	72.3659
CALU	1.02395	4.21245	14.1378	1.46318e-36	4.48305e-34	72.1961
RNF145	1.01226	2.39812	14.1274	1.61008e-36	4.89335e-34	72.1009
KIF20A	1.25647	1.62195	14.1112	1.86973e-36	5.54823e-34	71.9523
GINS1	1.14854	1.48742	14.0623	2.93074e-36	8.43112e-34	71.5054
RACGAP1	1.08888	1.96113	14.0189	4.36985e-36	1.20206e-33	71.1082
TOP2A	1.67633	2.51996	14.0106	4.71324e-36	1.27786e-33	71.0329
FOXM1	1.38084	1.86945	13.9235	1.04865e-35	2.67022e-33	70.2378
KPNA2	1.19631	4.06339	13.9005	1.29475e-35	3.23139e-33	70.0282
PNMA1	1.1595	2.35935	13.7932	3.45973e-35	7.85441e-33	69.0511
TPX2	1.52924	2.82905	13.778	3.974e-35	8.91452e-33	68.9133
ARHGEF2	1.06947	1.87457	13.7714	4.22254e-35	9.36063e-33	68.853
SLC39A6	1.03109	2.91136	13.7154	7.04162e-35	1.48666e-32	68.3446
CDC6	1.19572	1.62154	13.7016	7.98761e-35	1.65396e-32	68.2193
PPT1	1.03358	4.02788	13.6398	1.40262e-34	2.76749e-32	67.6596
KIF18B	1.03313	1.09161	13.6253	1.60108e-34	3.07849e-32	67.528
TUBA1B	1.40851	4.45879	13.6238	1.62285e-34	3.1045e-32	67.5146
PRC1	1.21329	1.89732	13.6229	1.6365e-34	3.1148e-32	67.5063
CCNB1	1.47852	2.88502	13.4607	7.14986e-34	1.17447e-31	66.0406
MELK	1.13589	1.50886	13.4511	7.80244e-34	1.26743e-31	65.9538
H2AZ1	1.08051	5.25522	13.4472	8.08633e-34	1.30231e-31	65.9182
NCAPG	1.08637	1.39159	13.3876	1.38719e-33	2.14253e-31	65.3818
CDK1	1.30177	1.98939	13.349	1.96774e-33	2.96624e-31	65.0343
KIF4A	1.19347	1.55533	13.3166	2.6377e-33	3.89821e-31	64.7431
CCNB2	1.29298	1.93587	13.3125	2.73792e-33	4.01484e-31	64.7061
NUF2	1.11907	1.35228	13.3053	2.9227e-33	4.26919e-31	64.6411
LMNB2	1.04763	2.38308	13.2815	3.62131e-33	5.16942e-31	64.4281
LMNB1	1.30782	2.62884	13.1347	1.36153e-32	1.80671e-30	63.112
SMC4	1.04081	1.48345	13.1293	1.4292e-32	1.87668e-30	63.0638
MCM4	1.17343	2.77389	13.1287	1.43697e-32	1.88034e-30	63.0584
MCM3	1.188	4.12773	13.0353	3.32373e-32	4.06682e-30	62.2251
CENPA	1.03291	1.20202	12.9976	4.6613e-32	5.48955e-30	61.8891
MKI67	1.14985	1.56559	12.942	7.67319e-32	8.6063e-30	61.3938
MCM2	1.37419	2.63694	12.9407	7.76309e-32	8.6813e-30	61.3822
NEK2	1.16197	1.63267	12.9373	8.00123e-32	8.89482e-30	61.3522
HJURP	1.08979	1.44653	12.8862	1.26385e-31	1.36084e-29	60.898
ACSM2A	-1.93004	3.88703	-12.8169	2.34694e-31	2.40345e-29	60.283
DCXR	-1.81745	7.50969	-12.7658	3.70051e-31	3.64118e-29	59.8306
MYBL2	1.84113	2.49941	12.7581	3.96334e-31	3.86949e-29	59.7625
G6PD	1.65785	2.98957	12.7334	4.93453e-31	4.73187e-29	59.5447
SLC1A5	1.63336	2.4634	12.7328	4.96153e-31	4.74569e-29	59.5393
TTYH3	1.2936	3.41746	12.5959	1.67402e-30	1.44035e-28	58.3312
ITPR3	1.17581	0.84772	12.5714	2.07981e-30	1.7574e-28	58.1156
NUSAP1	1.31358	2.84381	12.5453	2.6199e-30	2.17954e-28	57.8863
KIFC1	1.33899	2.15844	12.5075	3.65806e-30	2.9394e-28	57.5548
LRRC1	1.11024	1.43948	12.4024	9.24617e-30	6.90003e-28	56.6338
HMGA1	1.42838	4.79431	12.3352	1.66977e-29	1.18284e-27	56.0468
ATP1A1	1.16001	5.80909	12.3256	1.8168e-29	1.27739e-27	55.9629
CDC20	1.65662	2.77902	12.2374	3.93725e-29	2.63083e-27	55.1949
PCLAF	1.0141	1.59392	12.2065	5.16163e-29	3.38297e-27	54.926
HMGN4	1.06122	3.77374	12.1929	5.81333e-29	3.76428e-27	54.8079
MARCKS	1.26651	4.10114	12.1574	7.93159e-29	5.04915e-27	54.4994
SLC38A1	1.39618	1.87041	12.1268	1.03548e-28	6.49303e-27	54.2347
ANXA5	1.27166	5.54569	12.0387	2.23213e-28	1.32682e-26	53.4721
SLC10A1	-2.83584	4.54659	-12.0185	2.6605e-28	1.55689e-26	53.2978
SOX4	1.55065	2.31267	11.9855	3.54409e-28	2.03601e-26	53.0131
RASSF3	1.13397	2.73676	11.9677	4.13578e-28	2.34026e-26	52.8598
HIF1A	1.1855	3.44631	11.9414	5.1949e-28	2.8918e-26	52.6334
PBK	1.11366	1.64519	11.9307	5.70073e-28	3.15802e-26	52.5412
NCEH1	1.12272	1.34351	11.9306	5.70665e-28	3.15802e-26	52.5402
APOC1	-1.60943	11.1731	-11.9299	5.74149e-28	3.17263e-26	52.5341
HILPDA	1.01146	1.6983	11.9228	6.1031e-28	3.3626e-26	52.4735
CDCA5	1.07831	1.84557	11.8804	8.815e-28	4.71878e-26	52.1085
RBP4	-1.83153	11.1287	-11.8625	1.02884e-27	5.46095e-26	51.9551
ITGA5	1.00634	3.70886	11.8246	1.42773e-27	7.43171e-26	51.6298
PPP1R18	1.06626	3.01103	11.8205	1.47904e-27	7.66106e-26	51.5948
UBE2T	1.18875	2.94748	11.8011	1.74837e-27	8.98893e-26	51.4287
CKAP4	1.05487	4.83602	11.7817	2.06574e-27	1.04777e-25	51.2631
TACC3	1.06257	2.17961	11.7718	2.25125e-27	1.13575e-25	51.1778
DSG2	1.4607	2.34245	11.7702	2.28238e-27	1.14992e-25	51.1641
TYMS	1.26513	2.84559	11.761	2.47e-27	1.23128e-25	51.0857
CHST11	1.00675	1.21205	11.7114	3.78544e-27	1.83838e-25	50.662
ACSM2B	-1.76582	4.36511	-11.6944	4.38107e-27	2.10862e-25	50.5169
TMEM51	1.22391	1.734	11.6587	5.95219e-27	2.79345e-25	50.2128
ZWINT	1.21818	2.73101	11.6454	6.67147e-27	3.11937e-25	50.0995
GLS	1.08466	2.02518	11.6085	9.15084e-27	4.18891e-25	49.7859
HMGB2	1.10673	3.85114	11.5927	1.04753e-26	4.76779e-25	49.6518
TFRC	1.00162	3.30762	11.5883	1.08751e-26	4.93186e-25	49.6146
ABCC1	1.04125	1.36818	11.5366	1.69213e-26	7.47591e-25	49.1759
ADAM9	1.13753	2.2586	11.5206	1.93984e-26	8.44165e-25	49.0403
KIAA1522	1.03028	3.54717	11.4947	2.41992e-26	1.04225e-24	48.8209
SLC6A6	1.00505	0.970055	11.4782	2.78376e-26	1.18274e-24	48.6819
PFKFB3	1.46905	2.14108	11.4358	3.99365e-26	1.65027e-24	48.3238
DDR1	1.42256	1.82479	11.4025	5.30283e-26	2.1558e-24	48.0425
IGSF3	1.10628	1.32877	11.3829	6.26397e-26	2.5193e-24	47.8772
C12orf75	1.53465	1.85447	11.3505	8.24093e-26	3.25884e-24	47.605
AGRN	1.12602	3.73688	11.344	8.7098e-26	3.42986e-24	47.5501
HPR	-2.30558	6.49441	-11.3188	1.07757e-25	4.19087e-24	47.339
ITGAV	1.1569	2.878	11.2293	2.29586e-25	8.57498e-24	46.5886
CDCA7	1.04778	0.754619	11.2193	2.49782e-25	9.25592e-24	46.505
LPCAT1	1.17308	2.51273	11.1925	3.13174e-25	1.14032e-23	46.2806
ASPDH	-1.89357	3.79708	-11.1771	3.56418e-25	1.28046e-23	46.1523
TNFRSF21	1.37073	2.8067	11.1547	4.30282e-25	1.53267e-23	45.9655
SRC	1.18872	2.25506	11.1368	4.99993e-25	1.76265e-23	45.8166
TPM4	1.14761	3.91215	11.1036	6.60781e-25	2.28251e-23	45.54
TAT	-2.97282	5.47688	-11.0924	7.25722e-25	2.48859e-23	45.447
RRM2	1.18257	2.4638	11.0894	7.44306e-25	2.54536e-23	45.422
MFSD10	1.07699	2.88493	11.049	1.04423e-24	3.50484e-23	45.0862
BIRC5	1.3425	2.43347	10.9729	1.97113e-24	6.3818e-23	44.4561
CLIC1	1.08141	6.29641	10.9653	2.10037e-24	6.77694e-23	44.3931
CDO1	-1.7885	5.64942	-10.945	2.48721e-24	7.98408e-23	44.2255
SEL1L3	1.41395	1.91581	10.9302	2.81371e-24	8.96743e-23	44.1032
TEAD2	1.20561	2.62995	10.9271	2.88628e-24	9.17135e-23	44.0779
TROAP	1.02712	1.49047	10.8854	4.08165e-24	1.27758e-22	43.7343
ATP1B3	1.12824	3.33098	10.871	4.60243e-24	1.4299e-22	43.6152
CYP8B1	-2.80755	4.44436	-10.8417	5.86794e-24	1.79351e-22	43.3744
ELOVL7	1.24041	1.11047	10.8217	6.92618e-24	2.1033e-22	43.21
ASF1B	1.13446	2.03174	10.806	7.88316e-24	2.37668e-22	43.0817
NCK2	1.27835	2.59314	10.7581	1.17151e-23	3.45188e-22	42.6889
PCK2	-1.38175	6.03036	-10.7578	1.17433e-23	3.45748e-22	42.6865
MID1IP1	1.02577	4.1903	10.6995	1.89963e-23	5.43993e-22	42.2098
ALDOA	1.13718	5.73181	10.6924	2.01473e-23	5.73901e-22	42.1514
CDT1	1.09597	1.94688	10.6275	3.43316e-23	9.49246e-22	41.6231
CENPM	1.13666	1.94158	10.5953	4.47129e-23	1.21314e-21	41.3613
GLYAT	-2.20567	3.28436	-10.5782	5.14088e-23	1.38583e-21	41.2229
RIDA	-1.2696	6.8814	-10.5699	5.50395e-23	1.47631e-21	41.1553
HAAO	-1.20966	5.14107	-10.5626	5.84312e-23	1.56284e-21	41.096
AURKB	1.13096	1.89224	10.559	6.01504e-23	1.60768e-21	41.0673
HPD	-3.09414	7.23916	-10.5472	6.62784e-23	1.76023e-21	40.9711
UBE2C	1.50921	3.09601	10.5235	8.04464e-23	2.11711e-21	40.7792
SERPINC1	-2.42595	9.63459	-10.507	9.20163e-23	2.39484e-21	40.646
NRM	1.04895	2.6435	10.4956	1.00965e-22	2.61329e-21	40.554
SPHK1	1.53952	1.59301	10.4557	1.39786e-22	3.53792e-21	40.2316
BICC1	1.35522	1.4749	10.4398	1.58986e-22	3.99437e-21	40.1041
ADGRE5	1.10676	2.56924	10.4334	1.67477e-22	4.19093e-21	40.0525
ALDH2	-1.00965	5.87049	-10.4304	1.71635e-22	4.28643e-21	40.0282
MASP2	-1.83368	4.72393	-10.4253	1.78984e-22	4.45816e-21	39.9867
NRSN2	1.35218	1.95708	10.4138	1.9646e-22	4.86132e-21	39.8944
LDHD	-1.24711	4.65273	-10.3523	3.23389e-22	7.81733e-21	39.4005
STK39	1.0579	1.61516	10.329	3.90516e-22	9.34413e-21	39.2137
RGN	-1.29213	5.18484	-10.3214	4.15126e-22	9.87654e-21	39.1531
H2AX	1.02516	3.87823	10.3212	4.16048e-22	9.89223e-21	39.1509
ADH1B	-2.36979	6.52478	-10.3047	4.75138e-22	1.12264e-20	39.0194
GPT	-1.46715	4.65838	-10.2949	5.14277e-22	1.20829e-20	38.9409
PFKFB1	-1.39807	2.56344	-10.2804	5.78067e-22	1.35143e-20	38.8251
CLSTN1	1.09016	3.16211	10.2744	6.07012e-22	1.41209e-20	38.7767
LINC01485	-2.03795	3.85496	-10.2326	8.49801e-22	1.93742e-20	38.4434
TTC36	-1.99011	2.32813	-10.2265	8.9204e-22	2.01906e-20	38.3953
LAMC1	1.02642	3.9315	10.2139	9.8725e-22	2.2199e-20	38.2949
DBN1	1.24081	2.19614	10.2001	1.10329e-21	2.46318e-20	38.1848
GLIS2	1.04101	1.56794	10.1934	1.16383e-21	2.58304e-20	38.1319
LAMB1	1.20504	3.01933	10.1837	1.25832e-21	2.77154e-20	38.0546
SLC16A3	1.11299	1.4128	10.1774	1.32387e-21	2.90404e-20	38.0043
TCF19	1.0667	2.31867	10.1503	1.64445e-21	3.56781e-20	37.7895
IMPDH1	1.06355	1.90306	10.1442	1.72711e-21	3.7321e-20	37.7409
ASNS	1.08191	1.35678	10.1374	1.82347e-21	3.92907e-20	37.6872
CYP4F2	-1.78864	4.12301	-10.0999	2.46178e-21	5.215e-20	37.3899
MARCKSL1	1.23731	4.93481	10.0962	2.53532e-21	5.36475e-20	37.3607
SMOX	1.04193	1.97681	10.0912	2.63847e-21	5.57049e-20	37.3212
SEC14L2	-1.57148	3.88178	-10.0368	4.07044e-21	8.36415e-20	36.8919
ITGA3	1.09783	1.15976	10.0299	4.30085e-21	8.82798e-20	36.8374
ARL4C	1.09045	2.29671	10.0272	4.39329e-21	8.99813e-20	36.8163
CCNA2	1.12517	2.04559	10.017	4.76441e-21	9.71073e-20	36.736
CYP2C9	-2.21796	5.71281	-10.0141	4.87555e-21	9.91046e-20	36.7132
MMP14	1.22406	3.84172	10.0134	4.90225e-21	9.95937e-20	36.7078
NR1I3	-1.59864	3.48768	-9.99863	5.51336e-21	1.11051e-19	36.5914
CA9	1.89835	1.19641	9.98802	5.99761e-21	1.20419e-19	36.5081
CKS2	1.04237	4.57268	9.95047	8.07785e-21	1.59634e-19	36.2133
S100A11	1.50786	5.90832	9.94034	8.75245e-21	1.72063e-19	36.1338
GLYATL1	-1.51313	3.23311	-9.9078	1.13217e-20	2.19819e-19	35.879
C8A	-1.6344	5.76369	-9.89127	1.29005e-20	2.48679e-19	35.7498
BLMH	1.01543	2.25592	9.85779	1.67988e-20	3.18291e-19	35.4884
CTSC	1.04375	2.64503	9.84646	1.83678e-20	3.45758e-19	35.4
HP	-2.318	9.19495	-9.83273	2.04642e-20	3.82927e-19	35.293
STMN1	1.04304	3.44326	9.82966	2.09637e-20	3.91495e-19	35.2691
CDKN3	1.06894	2.22187	9.81882	2.283e-20	4.24037e-19	35.1847
PFKP	1.24909	1.61668	9.81658	2.32352e-20	4.30926e-19	35.1673
RTP3	-1.89446	3.52369	-9.78081	3.07711e-20	5.59401e-19	34.8893
APOC3	-2.18492	11.1125	-9.7786	3.13089e-20	5.68631e-19	34.8721
PAQR5	1.08387	1.14978	9.77654	3.182e-20	5.77356e-19	34.8561
ANG	-1.50839	7.42348	-9.74199	4.17096e-20	7.45314e-19	34.5882
HPX	-1.8349	8.44201	-9.70815	5.4346e-20	9.54817e-19	34.3263
PITX1	1.09339	0.902644	9.70171	5.71481e-20	1.00218e-18	34.2766
CENPW	1.08758	2.77096	9.6638	7.68086e-20	1.32963e-18	33.984
GYS2	-1.69917	2.84118	-9.63584	9.54879e-20	1.64093e-18	33.7685
AZGP1	-1.63634	7.42901	-9.62908	1.00641e-19	1.72476e-18	33.7165
PAPLN	1.05506	1.0966	9.6062	1.20222e-19	2.04177e-18	33.5406
APOA5	-1.90552	5.86455	-9.60307	1.23179e-19	2.08729e-18	33.5166
CYP27A1	-1.29626	7.01518	-9.56703	1.62886e-19	2.71016e-18	33.2401
HAO1	-1.60786	5.95574	-9.55968	1.72435e-19	2.85895e-18	33.1838
IGSF23	-1.50009	2.83633	-9.55443	1.79585e-19	2.97096e-18	33.1436
CES2	-1.45271	6.08813	-9.54737	1.89667e-19	3.12131e-18	33.0895
AQP9	-2.31725	5.66402	-9.52494	2.25585e-19	3.68985e-18	32.918
CCL16	-1.94359	4.68871	-9.52372	2.27714e-19	3.71982e-18	32.9087
PIPOX	-1.35712	5.74929	-9.51201	2.49259e-19	4.04896e-18	32.8192
F12	-1.6789	6.77857	-9.50118	2.70999e-19	4.38886e-18	32.7365
PLBD1	1.10968	1.48603	9.47856	3.22626e-19	5.18264e-18	32.564
RGS1	1.24147	1.92004	9.44767	4.09213e-19	6.49331e-18	32.3289
DAB2	1.03619	2.40313	9.43756	4.42278e-19	6.97685e-18	32.252
RGS2	1.3432	2.57086	9.41891	5.10387e-19	8.00434e-18	32.1103
TRIM47	1.03243	3.1098	9.40534	5.66387e-19	8.84211e-18	32.0074
LAPTM4B	1.3474	4.71668	9.38685	6.52607e-19	1.01377e-17	31.8672
SOX9	1.44691	2.65885	9.38264	6.74001e-19	1.044e-17	31.8353
RBP7	-1.04766	3.37724	-9.3817	6.78837e-19	1.05074e-17	31.8282
KCTD17	1.14076	1.96275	9.3167	1.11558e-18	1.68571e-17	31.337
ITGB1	1.08602	4.75602	9.29614	1.30481e-18	1.95053e-17	31.1821
PCK1	-2.24094	5.23096	-9.28064	1.46815e-18	2.18087e-17	31.0654
AGXT	-1.84411	7.21592	-9.26129	1.70087e-18	2.50192e-17	30.92
HKDC1	1.39267	2.77856	9.20812	2.54582e-18	3.68298e-17	30.5212
PTTG1	1.17757	2.7833	9.20591	2.58879e-18	3.73922e-17	30.5047
TMEM132A	1.00013	1.11621	9.19169	2.88277e-18	4.12923e-17	30.3983
BDH1	-1.06374	3.8125	-9.17979	3.15426e-18	4.49451e-17	30.3094
FBLIM1	1.01153	2.38895	9.15637	3.76467e-18	5.31568e-17	30.1345
CYP4F3	-1.16289	4.56674	-9.13899	4.29177e-18	6.0104e-17	30.005
RAP1GAP	1.21613	2.75102	9.12427	4.79522e-18	6.68317e-17	29.8953
CD24	2.10667	4.20508	9.11224	5.24974e-18	7.28431e-17	29.8058
ICAM1	1.21314	3.53075	9.10133	5.69852e-18	7.85782e-17	29.7248
ACOX2	-1.09704	4.30787	-9.10095	5.71501e-18	7.87768e-17	29.7219
TM6SF2	-1.04409	2.42829	-9.07095	7.15898e-18	9.77511e-17	29.4993
ITGB4	1.01244	1.50012	9.04863	8.46331e-18	1.14688e-16	29.3339
TREM2	1.10985	2.07524	9.04318	8.81573e-18	1.19293e-16	29.2935
TM7SF2	-1.16659	5.2298	-9.01928	1.05426e-17	1.4109e-16	29.1168
GAL3ST1	1.47962	1.78442	8.99675	1.24749e-17	1.65772e-16	28.9505
CXCL5	1.22537	0.648692	8.97354	1.48334e-17	1.94574e-16	28.7794
PROC	-1.1576	6.5539	-8.94533	1.83007e-17	2.37575e-16	28.5718
PRAP1	-1.83562	7.57776	-8.91584	2.27843e-17	2.92655e-16	28.3553
CLGN	1.23425	1.79129	8.90574	2.45577e-17	3.14149e-16	28.2813
NT5DC2	1.08648	2.2275	8.89602	2.63931e-17	3.36941e-16	28.2101
CFHR4	-1.55283	2.86114	-8.89591	2.6415e-17	3.36993e-16	28.2093
CAPG	1.2785	3.14891	8.88147	2.93981e-17	3.73911e-16	28.1036
NIBAN2	1.03526	3.36692	8.88008	2.97018e-17	3.77645e-16	28.0934
CPB2	-1.24676	7.66128	-8.87392	3.10893e-17	3.93694e-16	28.0483
FLNA	1.1762	3.79785	8.86795	3.24932e-17	4.10644e-16	28.0047
CYP4A22	-1.48305	3.59509	-8.85187	3.65972e-17	4.59122e-16	27.8872
ADH4	-2.62724	6.06446	-8.83284	4.21197e-17	5.25082e-16	27.7484
HSD17B6	-1.7986	6.60187	-8.81394	4.84174e-17	6.00216e-16	27.6108
AKR7A3	-1.70323	4.30982	-8.7993	5.39346e-17	6.64676e-16	27.5042
TRNP1	1.5206	2.5358	8.78877	5.82809e-17	7.14733e-16	27.4276
MAT1A	-1.35455	7.20907	-8.75558	7.43756e-17	9.03876e-16	27.1868
CD14	-1.16257	6.95182	-8.72369	9.39705e-17	1.12962e-15	26.9559
C3P1	-1.57384	3.32236	-8.70487	1.07843e-16	1.28776e-15	26.82
NDRG1	1.14349	4.04148	8.7026	1.0965e-16	1.30768e-15	26.8035
SLC13A5	-1.62665	3.99663	-8.70213	1.10026e-16	1.31091e-15	26.8002
SPP2	-2.07077	4.64879	-8.66442	1.449e-16	1.70861e-15	26.5283
GNMT	-1.9495	4.64879	-8.65871	1.51058e-16	1.77788e-15	26.4872
AMDHD1	-1.1755	4.04274	-8.64132	1.7146e-16	2.00672e-15	26.3622
UPB1	-1.42092	4.09469	-8.63578	1.78514e-16	2.08669e-15	26.3224
CXCL1	1.56733	1.61646	8.63294	1.82241e-16	2.12696e-15	26.302
PAFAH1B3	1.1334	3.24025	8.60573	2.22083e-16	2.56888e-15	26.1068
AR	-1.07175	2.35561	-8.59589	2.38531e-16	2.74649e-15	26.0363
ABCB4	-1.31287	3.44136	-8.5809	2.65907e-16	3.04867e-15	25.929
RBP5	-1.3579	5.45825	-8.57606	2.75409e-16	3.1509e-15	25.8944
SELENBP1	-1.06413	5.67937	-8.55192	3.27972e-16	3.71505e-15	25.722
ITIH3	-1.42753	7.53862	-8.55032	3.31801e-16	3.75277e-15	25.7105
ACSM5	-1.54071	3.58909	-8.54485	3.45181e-16	3.89709e-15	25.6715
HJV	-1.66789	5.68079	-8.53459	3.71732e-16	4.18431e-15	25.5984
SLC22A1	-2.36339	4.40798	-8.53272	3.7677e-16	4.23849e-15	25.5851
TCEAL9	1.22812	3.93643	8.49593	4.9122e-16	5.44474e-15	25.3233
CTNND2	1.02451	0.777986	8.47126	5.86629e-16	6.44728e-15	25.1482
TSPAN15	1.04829	2.3583	8.46423	6.17025e-16	6.76753e-15	25.0984
AMBP	-1.30719	10.951	-8.44661	7.00211e-16	7.62443e-15	24.9736
KNG1	-1.55832	8.63362	-8.4052	9.41923e-16	1.00931e-14	24.681
ADH6	-1.26139	4.97422	-8.39505	1.01277e-15	1.08245e-14	24.6095
C8B	-1.27289	6.25322	-8.37972	1.12998e-15	1.20034e-14	24.5014
MAPK13	1.05613	1.34113	8.36998	1.21123e-15	1.28149e-14	24.4329
LINC01702	-1.5683	2.72881	-8.34252	1.47294e-15	1.53978e-14	24.24
C6	-1.50679	4.84834	-8.32317	1.69014e-15	1.75516e-14	24.1043
TTR	-1.92738	8.77159	-8.31424	1.80088e-15	1.86246e-14	24.0417
EPHX1	-1.23157	9.49114	-8.29976	1.99574e-15	2.05048e-14	23.9404
LECT2	-1.81558	4.01281	-8.27199	2.42945e-15	2.47449e-14	23.7465
CYP4A11	-1.62778	5.33216	-8.26661	2.52373e-15	2.56428e-14	23.7089
APOF	-1.73236	3.97315	-8.26278	2.59302e-15	2.63185e-14	23.6822
E2F1	1.0777	2.74752	8.25997	2.64499e-15	2.68098e-14	23.6627
SLC51A	-1.39987	3.22756	-8.24641	2.91111e-15	2.93888e-14	23.5681
PON3	-1.06249	4.53801	-8.24223	2.99827e-15	3.02281e-14	23.5391
HGD	-1.18752	6.37478	-8.24081	3.02843e-15	3.05241e-14	23.5292
FTCD	-1.54058	5.76541	-8.23982	3.04967e-15	3.07217e-14	23.5223
DCXR-DT	-1.11702	1.94214	-8.19805	4.09301e-15	4.06775e-14	23.2322
IER3	1.28085	3.94542	8.19251	4.25585e-15	4.21846e-14	23.1937
MMP9	1.34223	2.14767	8.18773	4.40117e-15	4.35449e-14	23.1606
MST1	-1.00632	5.09291	-8.16964	4.99741e-15	4.91601e-14	23.0354
TGFB1	1.0682	3.08022	8.15606	5.49675e-15	5.37495e-14	22.9415
IGF2BP2	1.08474	1.69018	8.15256	5.63324e-15	5.5027e-14	22.9173
ETNPPL	-1.49818	3.49793	-8.14338	6.00725e-15	5.85288e-14	22.854
BAAT	-1.28436	6.93975	-8.13272	6.47277e-15	6.28693e-14	22.7804
FBP1	-1.45668	6.30827	-8.13249	6.48315e-15	6.29539e-14	22.7788
PLP2	1.20884	4.35798	8.12812	6.68435e-15	6.48074e-14	22.7487
CFHR2	-1.00381	2.84749	-8.10465	7.87576e-15	7.56964e-14	22.587
DPYS	-1.46797	5.15817	-8.09026	8.70713e-15	8.31568e-14	22.4881
PLG	-1.51322	6.83266	-8.08899	8.78461e-15	8.3833e-14	22.4794
MT-ND6	-1.00158	10.7368	-8.0831	9.15262e-15	8.71245e-14	22.439
ITIH1	-1.38398	7.8394	-8.07623	9.60122e-15	9.10658e-14	22.3918
F9	-1.83372	4.94876	-8.07621	9.60292e-15	9.10658e-14	22.3916
DAO	-1.21441	3.19639	-8.06406	1.04498e-14	9.8774e-14	22.3083
ADH1A	-1.71308	6.47961	-8.04738	1.17347e-14	1.10558e-13	22.1941
CXCL8	1.39633	1.91448	8.04104	1.22636e-14	1.15397e-13	22.1506
EHHADH	-1.15823	4.88002	-8.03935	1.24076e-14	1.16723e-13	22.1391
RDH16	-1.71784	4.3257	-8.03639	1.26651e-14	1.18997e-13	22.1189
CTHRC1	1.16214	1.66939	7.98794	1.77162e-14	1.6324e-13	21.7882
SULT2A1	-1.87433	6.91397	-7.98695	1.78382e-14	1.64203e-13	21.7815
CYP3A4	-2.94561	4.75284	-7.98348	1.8271e-14	1.67819e-13	21.7578
PROZ	-1.17132	3.07549	-7.96521	2.07266e-14	1.89542e-13	21.6336
ETNK2	-1.29881	4.32335	-7.96156	2.1255e-14	1.94186e-13	21.6088
ITM2C	1.0476	4.03857	7.9466	2.3564e-14	2.1404e-13	21.5072
DUSP9	1.43766	2.05898	7.93131	2.61794e-14	2.36764e-13	21.4036
UGT2B10	-1.75491	5.46673	-7.92869	2.66563e-14	2.4102e-13	21.3858
TFR2	-1.16336	6.64811	-7.92657	2.7047e-14	2.44259e-13	21.3714
SLC34A2	1.08644	0.586143	7.90837	3.06501e-14	2.75346e-13	21.2483
KHK	-1.04072	5.52576	-7.90492	3.13846e-14	2.81744e-13	21.2249
CYP2A6	-2.78526	5.41313	-7.87244	3.92089e-14	3.4735e-13	21.0057
GPT2	-1.1453	4.28958	-7.86069	4.24915e-14	3.74581e-13	20.9266
DMGDH	-1.06854	3.52699	-7.84326	4.78663e-14	4.19607e-13	20.8093
SLC38A3	-1.29591	6.58326	-7.84266	4.80623e-14	4.21129e-13	20.8053
CPS1	-2.10718	5.71671	-7.84133	4.85004e-14	4.24869e-13	20.7963
MAL2	1.16859	3.98806	7.8373	4.98528e-14	4.3631e-13	20.7693
KCNJ8	-1.02342	3.53476	-7.75211	8.89619e-14	7.58168e-13	20.1991
INSIG1	-1.25826	6.40355	-7.71999	1.10543e-13	9.34689e-13	19.9853
PON1	-1.60856	5.78807	-7.71926	1.11089e-13	9.38885e-13	19.9805
CFHR3	-1.62468	3.52731	-7.71904	1.11256e-13	9.40086e-13	19.979
SLC6A8	1.18931	1.86187	7.70715	1.20549e-13	1.01452e-12	19.9001
C4BPB	-1.07085	5.9892	-7.69948	1.26947e-13	1.06384e-12	19.8492
LINC01018	-1.55768	2.45501	-7.69426	1.31491e-13	1.10022e-12	19.8146
A1BG	-1.23328	3.91508	-7.67326	1.51457e-13	1.2564e-12	19.6755
AFM	-1.52568	5.11012	-7.6567	1.69293e-13	1.39667e-12	19.5659
CYP2B6	-1.49992	3.65546	-7.64509	1.83007e-13	1.50413e-12	19.4893
CYP2C8	-1.8439	5.41321	-7.64291	1.85698e-13	1.52466e-12	19.4749
LINC00844	-1.82435	2.63036	-7.64088	1.88241e-13	1.54386e-12	19.4615
PRAME	1.15503	0.797063	7.63982	1.89595e-13	1.55294e-12	19.4545
OTC	-1.61829	5.00386	-7.60016	2.47226e-13	1.99935e-12	19.1934
SPINT1	1.48879	1.83173	7.56877	3.0481e-13	2.44198e-12	18.9874
SLC6A12	-1.04435	2.73194	-7.56569	3.11128e-13	2.49048e-12	18.9672
POSTN	1.12101	1.49824	7.5587	3.25936e-13	2.60072e-12	18.9215
NXPH4	1.04778	1.07198	7.55722	3.29155e-13	2.62475e-12	18.9118
VEGFB	1.20045	4.2878	7.55122	3.42569e-13	2.72536e-12	18.8725
KRT19	1.59485	1.55505	7.54845	3.48935e-13	2.7725e-12	18.8544
MACROH2A2	1.1679	2.55711	7.52239	4.1485e-13	3.26593e-12	18.6843
SLC27A2	-1.17569	5.04774	-7.52208	4.15697e-13	3.27056e-12	18.6823
CPN2	-1.21772	5.68206	-7.51153	4.45823e-13	3.49444e-12	18.6135
MMP7	1.38214	1.41655	7.50763	4.57482e-13	3.58211e-12	18.5881
ABCB11	-1.17406	2.12861	-7.50714	4.58972e-13	3.59303e-12	18.5849
CTH	-1.34892	3.76521	-7.49024	5.13279e-13	3.99988e-12	18.4749
SPP1	2.51921	5.49685	7.4775	5.58379e-13	4.3361e-12	18.3921
EPS8L3	1.18074	1.9146	7.46991	5.8706e-13	4.5457e-12	18.3429
MSC	1.33876	1.73901	7.45854	6.32788e-13	4.88173e-12	18.2691
IL2RG	1.01169	2.38726	7.44867	6.75303e-13	5.18742e-12	18.2052
CXCL6	1.17186	1.09469	7.44762	6.80015e-13	5.22042e-12	18.1984
FKBP10	1.08623	2.23241	7.44368	6.97858e-13	5.34977e-12	18.1729
ABAT	-1.03702	4.30046	-7.43309	7.48253e-13	5.71749e-12	18.1044
ADH1C	-2.14482	6.2835	-7.42963	7.6543e-13	5.84237e-12	18.082
PLPP2	1.16327	1.31863	7.42036	8.13519e-13	6.19109e-12	18.0222
F13B	-1.21616	4.94981	-7.40745	8.85505e-13	6.71722e-12	17.9388
QSOX1	1.25873	2.59118	7.37925	1.0652e-12	8.01738e-12	17.7572
BAMBI	1.13928	3.47889	7.3751	1.09447e-12	8.22622e-12	17.7306
APOA2	-1.86233	12.591	-7.37349	1.10609e-12	8.30695e-12	17.7202
GADD45G	-1.09395	4.92094	-7.35054	1.28497e-12	9.58728e-12	17.5729
SLC2A2	-1.3406	6.07208	-7.33757	1.39839e-12	1.03965e-11	17.4898
MOGAT2	-1.1961	2.03177	-7.33362	1.43483e-12	1.06527e-11	17.4645
TMSB10	1.10564	9.29897	7.3198	1.56992e-12	1.16144e-11	17.3761
LCAT	-1.07831	3.52514	-7.3184	1.58424e-12	1.17112e-11	17.3672
DCDC2	1.23474	1.95328	7.28047	2.02662e-12	1.48215e-11	17.1252
SERPINA4	-1.32017	5.92332	-7.25047	2.46085e-12	1.78072e-11	16.9345
PYCR1	1.261	2.2015	7.21745	3.04507e-12	2.18085e-11	16.7253
SERPINA11	-1.50378	5.56984	-7.20973	3.20028e-12	2.2868e-11	16.6765
ALDOB	-1.84714	9.2609	-7.20159	3.37219e-12	2.40554e-11	16.6251
SERPINF2	-1.1903	8.33179	-7.17266	4.06058e-12	2.86782e-11	16.4427
HMGCS2	-1.33877	8.14067	-7.15935	4.42213e-12	3.10745e-11	16.359
PHLDA2	1.06679	2.45181	7.13029	5.32505e-12	3.70942e-11	16.1766
HSD11B1	-2.14889	5.60215	-7.12591	5.47596e-12	3.81103e-11	16.1491
BACE2	1.04056	1.4397	7.09137	6.82371e-12	4.6961e-11	15.9332
CYP2D6	-1.40808	5.55119	-7.07867	7.39751e-12	5.07523e-11	15.8539
CYBA	1.17168	3.43141	7.07696	7.47804e-12	5.12582e-11	15.8433
CCND2P1	-1.16454	2.42788	-7.07501	7.57108e-12	5.18393e-11	15.8312
GOLM1	1.07933	3.90786	7.04775	8.99962e-12	6.11319e-11	15.6616
C4BPA	-1.44489	7.93647	-7.00508	1.17841e-11	7.90344e-11	15.3971
S100A6	1.28573	5.43427	6.99745	1.2364e-11	8.27035e-11	15.35
APOH	-1.41918	10.9073	-6.97177	1.4531e-11	9.65645e-11	15.1915
BHMT	-1.73352	5.01122	-6.96754	1.49225e-11	9.90609e-11	15.1655
SLC1A2	-1.09676	1.80622	-6.9553	1.61132e-11	1.06552e-10	15.0902
FMO3	-1.4007	5.71915	-6.93175	1.86737e-11	1.22495e-10	14.9456
SERPIND1	-1.26066	7.88739	-6.90931	2.14844e-11	1.40177e-10	14.8081
FBLN1	1.05178	2.18272	6.88461	2.5059e-11	1.62459e-10	14.6572
APOA1	-1.79914	11.1149	-6.86849	2.77008e-11	1.78633e-10	14.5589
ANGPTL3	-1.14906	6.02912	-6.85222	3.06447e-11	1.96241e-10	14.4599
CCL20	1.52788	3.52439	6.83049	3.50598e-11	2.23149e-10	14.328
HRG	-1.93792	7.27174	-6.81392	3.88416e-11	2.4618e-10	14.2276
OGDHL	-1.09954	3.32636	-6.81155	3.94148e-11	2.49582e-10	14.2132
PLTP	1.02975	3.08735	6.8113	3.94758e-11	2.49779e-10	14.2117
ALDH1L1	-1.41099	4.28868	-6.80722	4.04825e-11	2.55848e-10	14.187
BAIAP2L2	1.00431	2.12229	6.76333	5.3045e-11	3.30914e-10	13.9222
FNDC5	-1.32765	2.03698	-6.75998	5.41451e-11	3.37553e-10	13.9021
ETV4	1.11661	2.02305	6.74873	5.80168e-11	3.6032e-10	13.8345
FABP4	-1.11062	2.12212	-6.7314	6.45143e-11	3.99357e-10	13.7305
ANXA10	-1.05652	2.40737	-6.71694	7.04799e-11	4.3443e-10	13.6438
F2	-1.137	8.54909	-6.70201	7.72084e-11	4.74043e-10	13.5545
G6PC1	-1.40639	6.23009	-6.68944	8.33588e-11	5.10474e-10	13.4795
GCGR	-1.35732	2.26892	-6.67581	9.05711e-11	5.52219e-10	13.3982
FETUB	-1.53278	4.23623	-6.67336	9.19309e-11	5.59785e-10	13.3836
ALDH8A1	-1.03668	4.21541	-6.66342	9.76568e-11	5.92258e-10	13.3245
PAH	-1.06552	6.06143	-6.64895	1.06622e-10	6.43831e-10	13.2385
AGR2	1.2548	0.900016	6.64494	1.09245e-10	6.58511e-10	13.2147
SAA4	-1.45832	5.89286	-6.57631	1.65343e-10	9.77893e-10	12.809
B3GNT3	1.12839	2.01109	6.52132	2.29938e-10	1.3352e-09	12.4863
ANGPTL4	-1.11814	4.97625	-6.4995	2.61938e-10	1.51286e-09	12.3589
VNN2	1.03969	1.94607	6.48827	2.80062e-10	1.61333e-09	12.2934
ACOT12	-1.01668	3.23349	-6.48628	2.834e-10	1.63181e-09	12.2819
UGT1A4	-1.53363	3.07136	-6.45215	3.47105e-10	1.97987e-09	12.0836
CYP2A7	-1.62039	2.0852	-6.44492	3.62308e-10	2.06284e-09	12.0416
CLDN4	1.31163	1.92716	6.44321	3.66002e-10	2.0823e-09	12.0317
LOXL4	1.10775	2.31803	6.43775	3.78028e-10	2.14845e-09	12.0001
IGFBP2	-1.37153	5.52591	-6.42395	4.10193e-10	2.3218e-09	11.9203
LGALS3BP	1.20409	6.10094	6.37091	5.60658e-10	3.12235e-09	11.6148
TMPRSS6	-1.06575	5.08645	-6.31453	7.79906e-10	4.26273e-09	11.2923
RAMP1	-1.14092	5.58898	-6.31153	7.93665e-10	4.33479e-09	11.2752
GSTA1	-1.6888	7.92643	-6.27611	9.75323e-10	5.26817e-09	11.0739
OSGIN1	-1.03043	5.34948	-6.27079	1.00593e-09	5.41953e-09	11.0437
AADAC	-1.13542	6.59372	-6.26185	1.05944e-09	5.69398e-09	10.9931
TESC	1.26737	2.56981	6.23886	1.21025e-09	6.46302e-09	10.8632
CDHR5	-1.10791	5.30513	-6.23803	1.21609e-09	6.49145e-09	10.8585
APOC1P1	-1.38025	4.45783	-6.18517	1.64898e-09	8.68045e-09	10.5612
SLC38A4	-1.03882	5.31921	-6.17718	1.72642e-09	9.06281e-09	10.5164
SLCO1B1	-1.12431	5.02212	-6.16386	1.86343e-09	9.74539e-09	10.4419
RNU1-70P	-1.19462	6.35845	-6.12471	2.33046e-09	1.20706e-08	10.2236
SLC25A47	-1.71798	3.8531	-6.12259	2.35876e-09	1.22122e-08	10.2119
AHSG	-1.60964	9.26765	-6.11886	2.40945e-09	1.24523e-08	10.1911
PI3	1.04419	1.34116	6.11442	2.47122e-09	1.27576e-08	10.1664
ANXA13	1.04783	2.0922	6.06242	3.31924e-09	1.69108e-08	9.8787
COL1A2	1.08728	3.68175	6.05057	3.54897e-09	1.80105e-08	9.81345
UCHL1	1.02688	0.999823	6.04585	3.64489e-09	1.8465e-08	9.78744
SELENOM	1.00496	2.93568	6.03189	3.94332e-09	1.98594e-08	9.71072
SDS	-1.95302	4.91592	-6.01882	4.24424e-09	2.13037e-08	9.63903
ORM2	-1.08075	9.12902	-5.99182	4.93898e-09	2.45749e-08	9.49128
MT1X	-1.40288	4.68775	-5.93	6.97403e-09	3.40754e-08	9.15511
ARG1	-1.36286	6.44529	-5.92492	7.17358e-09	3.49959e-08	9.12763
PDK4	-1.02057	4.09751	-5.87918	9.24201e-09	4.45788e-08	8.8809
UBD	1.16731	5.32144	5.86447	1.00236e-08	4.81637e-08	8.80187
DKK1	1.18093	1.22846	5.85992	1.02777e-08	4.93157e-08	8.77749
FDCSP	1.12268	0.885833	5.84115	1.13956e-08	5.4458e-08	8.67698
CES1	-1.22708	8.59044	-5.81415	1.32145e-08	6.26336e-08	8.53287
TMEM82	-1.01624	2.54026	-5.80454	1.39279e-08	6.58246e-08	8.48171
FGA	-1.09048	10.6513	-5.74059	1.97281e-08	9.1572e-08	8.14305
MFSD2A	-1.16157	2.14907	-5.739	1.98986e-08	9.22838e-08	8.13468
APOM	-1.06006	6.79692	-5.71867	2.22124e-08	1.02485e-07	8.02772
UROC1	-1.20124	2.41672	-5.67104	2.87092e-08	1.30938e-07	7.77833
TF	-1.08078	9.03483	-5.66161	3.01985e-08	1.37248e-07	7.72918
COL3A1	1.13831	4.45112	5.64102	3.37176e-08	1.52342e-07	7.62208
COL1A1	1.18058	4.37903	5.63925	3.40382e-08	1.5368e-07	7.61288
OR2I1P	1.20056	4.98679	5.59836	4.23268e-08	1.89086e-07	7.40119
MT1A	-1.1982	3.29496	-5.58464	4.5526e-08	2.02537e-07	7.33044
CFHR1	-1.30942	6.63026	-5.5547	5.3344e-08	2.3529e-07	7.17658
S100A9	1.08226	3.58575	5.55351	5.36788e-08	2.36684e-07	7.1705
AKR1C4	-1.0932	5.92788	-5.49867	7.16304e-08	3.11034e-07	6.89053
UGT2B7	-1.17983	5.77978	-5.32549	1.75481e-07	7.27041e-07	6.02204
CYP1A2	-1.38585	1.96884	-5.31885	1.81534e-07	7.50307e-07	5.9892
AOX1	-1.17237	5.92929	-5.27234	2.2997e-07	9.38801e-07	5.76026
LAD1	1.02109	3.68618	5.27233	2.29979e-07	9.38801e-07	5.76022
EPCAM	1.39375	2.01345	5.25292	2.53718e-07	1.0299e-06	5.66516
MDK	1.01833	5.32353	5.24331	2.66329e-07	1.07807e-06	5.61823
ACSL4	1.16843	4.37131	5.22117	2.97739e-07	1.19853e-06	5.51039
CYP7A1	-1.27845	3.33357	-5.18133	3.63562e-07	1.44833e-06	5.31725
IGFBP1	-1.19754	7.45804	-5.14189	4.42492e-07	1.74287e-06	5.12736
S100A14	1.13712	2.98469	5.12964	4.70217e-07	1.84666e-06	5.06865
LINC01554	-1.31809	2.33127	-5.08702	5.80456e-07	2.25098e-06	4.86522
PEG10	1.43282	2.42601	5.0867	5.81359e-07	2.25402e-06	4.86372
IGHV3-30	1.05501	1.53027	5.07498	6.15858e-07	2.37995e-06	4.80806
MT2A	-1.0682	7.02819	-5.04634	7.08723e-07	2.71957e-06	4.67249
AFP	1.71292	2.96986	5.00637	8.61252e-07	3.26991e-06	4.48442
HAO2	-1.20346	3.14485	-4.96693	1.04263e-06	3.91476e-06	4.30012
UGT2B15	-1.21594	5.84241	-4.92868	1.25352e-06	4.66384e-06	4.12258
ALB	-1.0185	13.1517	-4.86444	1.7035e-06	6.22437e-06	3.82716
IGHV4-39	1.11686	1.8683	4.83732	1.93716e-06	7.02703e-06	3.70344
CFHR5	-1.20697	4.42873	-4.80422	2.26433e-06	8.14638e-06	3.55331
FGB	-1.03717	10.4141	-4.79499	2.36471e-06	8.48242e-06	3.51159
IGLV3-25	1.02383	1.74571	4.77712	2.57128e-06	9.1754e-06	3.43106
IGHG4	1.21214	2.59123	4.75549	2.84475e-06	1.00882e-05	3.3339
HSD17B13	-1.43363	3.38318	-4.7034	3.62308e-06	1.27049e-05	3.10155
IGHV5-51	1.01329	1.8292	4.66829	4.25929e-06	1.47982e-05	2.94623
SFN	1.08056	3.29688	4.64836	4.66693e-06	1.61141e-05	2.85851
THRSP	-1.37079	3.12531	-4.64835	4.66714e-06	1.61141e-05	2.85847
CYP2E1	-1.70303	5.58984	-4.64802	4.67421e-06	1.61356e-05	2.85702
IGHV3-23	1.11594	2.19831	4.6037	5.72084e-06	1.95091e-05	2.66322
S100P	1.3523	2.67377	4.59948	5.83153e-06	1.98543e-05	2.64485
SAA1	-1.66939	7.06129	-4.52922	8.00595e-06	2.67551e-05	2.3412
NTS	1.13748	1.08482	4.493	9.41226e-06	3.11806e-05	2.18629
CYP1A1	-1.05385	1.78941	-4.45603	1.10902e-05	3.63809e-05	2.02936
LYZ	1.13319	5.71142	4.42462	1.27381e-05	4.14441e-05	1.89691
IGKV3-20	1.23676	2.98888	4.36249	1.67141e-05	5.34527e-05	1.63742
IGKV3-11	1.08838	2.33975	4.29611	2.22649e-05	7.00806e-05	1.36385
SLC22A7	-1.06727	5.12723	-4.27316	2.45644e-05	7.68945e-05	1.27016
IGKV1-5	1.08062	2.29926	4.26168	2.57987e-05	8.0511e-05	1.22345
H19	1.36477	4.15962	4.1433	4.24955e-05	0.000128737	0.74856
HGFAC	-1.08074	3.13286	-4.13798	4.34483e-05	0.000131475	0.727488
IGKV4-1	1.07216	2.53997	4.01961	7.07074e-05	0.000207837	0.265377
IGHG2	1.13775	3.46773	3.97095	8.60868e-05	0.000249578	0.0789898
SAA2-SAA4	-1.0561	2.99364	-3.90023	0.000114196	0.000324457	-0.188219
FABP1	-1.02783	7.55207	-3.83088	0.000150047	0.000418522	-0.445941
GSTA2	-1.17157	4.76877	-3.77026	0.000189867	0.000520084	-0.667733
SPINK1	1.38981	5.11981	3.72802	0.000223301	0.000604158	-0.820348
MT1E	-1.01143	4.56817	-3.63257	0.000320377	0.000844439	-1.15931
SAA2	-1.13064	4.08131	-3.52871	0.000470388	0.00120674	-1.51883
IGHG1	1.18114	4.27147	3.42132	0.000693031	0.00172918	-1.88031
IGKC	1.04754	4.37102	3.2284	0.00135649	0.0032105	-2.5033
C9	-1.04193	4.28391	-3.20012	0.00149285	0.00351009	-2.59176
